# Supplementary material for: Circulating Serum MiRNA-8074 as a Novel Prognostic Biomarker for Multiple Myeloma
Source: Cells. 2022 Feb 21;11(4):752. doi: 10.3390/cells11040752 (PMC8870602; doi:10.3390/cells11040752)
Supplement: Supplementary file 1 [file cells-11-00752-s001.zip]

Archive with 1 entries (1 files):
- cells-1526915-supplementary.pdf
